# Supplementary material for: Identification of Metabolic Alterations in Breast Cancer Using Mass Spectrometry-Based Metabolomic Analysis
Source: Metabolites. 2020 Apr 24;10(4):170. doi: 10.3390/metabo10040170 (PMC7241246; doi:10.3390/metabo10040170)
Supplement: Supplementary file 1 [file metabolites-10-00170-s001.zip]

Archive with 7 entries (4 files):
- Supplementary tables/
- Supplementary tables/metabolites-742045_S_table1-GC.csv
- __MACOSX/
- __MACOSX/Supplementary tables/
- __MACOSX/Supplementary tables/._metabolites-742045_S_table1-GC.csv
- Supplementary tables/metabolites-742045_S_table2-HILIC.csv
- __MACOSX/Supplementary tables/._metabolites-742045_S_table2-HILIC.csv
