# Supplementary material for: Identification of Metabolic Alterations in Breast Cancer Using Mass Spectrometry-Based Metabolomic Analysis
Source: Metabolites. 2020 Apr 24;10(4):170. doi: 10.3390/metabo10040170 (PMC7241246; doi:10.3390/metabo10040170)
Supplement: Supplementary file 1 [file metabolites-10-00170-s001.zip › Supplementary tables/metabolites-742045_S_table1-GC.csv]

label	p_values	fold changes - cancer - human cells/control - human cells	adjusted_p_values	PLS-DA vip
2,3-bisphosphoglyceric acid	3.41E-14	0.027029794	9.52E-12	2.449587654
127661	1.63E-14	0.089375	9.10E-12	3.291564278
94582	1.29E-05	0.183363692	0.000107821	1.595982196
lactulose	1.46E-05	0.207352941	0.000116236	0.776491704
390144	2.61E-05	0.224587156	0.000194413	1.566800177
124821	1.76E-12	0.279331159	1.97E-10	0.270600565
N-acetylornithine	2.56E-12	0.349258106	2.39E-10	2.532197895
367623	2.46E-08	0.35407855	4.04E-07	2.159365389
lactamide	8.29E-13	0.368031574	1.16E-10	2.805611937
pyruvic acid	1.06E-05	0.382412579	9.40E-05	2.254455765
117201	0.000271503	0.394176932	0.001343666	1.172612687
4863	0.031020825	0.397673189	0.080280745	0.761219888
fructose	1.20E-13	0.408123158	2.24E-11	1.203580815
glycerol-alpha-phosphate	1.59E-07	0.41603749	2.16E-06	1.842813468
lactic acid	2.71E-11	0.432158847	1.84E-09	2.653259644
pipecolinic acid	6.91E-05	0.453994808	0.000433807	1.504384704
125784	8.42E-05	0.477922078	0.000512455	0.734027355
133947	8.60E-07	0.513024098	9.25E-06	2.126022958
104918	0.000560452	0.541896638	0.002567972	1.342878078
cysteine-glycine	2.45E-08	0.552194291	4.04E-07	1.641850064
102733	0.002416273	0.558974359	0.009379839	0.718663171
alpha-ketoglutarate	2.46E-05	0.588707654	0.000186077	1.832300915
maltose	0.033466891	0.590981772	0.085036329	0.798659711
390194	0.032400231	0.608612031	0.083081326	1.070666578
maleic acid	2.11E-08	0.609424084	3.80E-07	2.376905707
384924	0.000262619	0.610540327	0.00132256	1.734049582
233180	0.019784949	0.613248387	0.056430469	1.160877795
aspartic acid	1.37E-06	0.63624191	1.41E-05	1.965169484
210356	1.24E-05	0.637277296	0.00010683	1.859477799
2,3-dihydroxybutanoic acid	0.015270267	0.659482759	0.044926733	1.533914338
106936	3.22E-06	0.667317366	3.10E-05	1.874309954
367427	5.54E-05	0.677579498	0.000364402	1.762210748
malic acid	4.60E-05	0.69181441	0.000313801	1.770200327
glutamic acid	7.03E-05	0.707302354	0.000436916	1.515259712
5288	0.049314678	0.707630989	0.114862104	0.81387202
48608	0.004920937	0.717658168	0.016980269	1.375614111
alanine	0.000162504	0.732190522	0.000890587	1.56405329
glyceric acid	0.00019319	0.737046439	0.001038399	1.513410616
351114	0.002524447	0.738873887	0.009599769	0.954394014
4956	0.006859493	0.738902612	0.022960817	1.010537191
4945	0.019785996	0.747605309	0.056430469	1.106584768
253136	0.004476714	0.766684183	0.015640521	1.000649768
threonine	0.000657751	0.766754744	0.002941462	1.726217141
3-phosphoglycerate	0.010066308	0.773448773	0.031985125	1.068208657
253507	8.43E-05	0.783058824	0.000512455	1.617965025
236	0.024858864	0.783071342	0.066488541	1.001296556
trans-4-hydroxy-L-proline	0.003849742	0.788446109	0.013534629	0.919598723
320576	0.035315625	0.78844997	0.088526612	0.701267787
phenylalanine	3.41E-05	0.792025402	0.000244228	1.711714016
395904	0.001262489	0.803352676	0.005151325	1.42113397
365186	0.009337638	0.804335159	0.029998505	1.058681734
395258	0.003797075	0.816664405	0.013433957	0.995038174
21683	0.004662618	0.817073171	0.016188841	1.361068413
253046	0.0009885	0.820688048	0.004123669	1.262212734
382070	0.000646923	0.82866635	0.002917768	1.309181825
390552	0.040956056	0.829268293	0.098261442	1.039106238
34171	0.000237229	0.829487704	0.001239355	1.398878802
20903	0.000770407	0.829710957	0.003338432	1.291988366
318836	0.002597314	0.832792208	0.009744285	1.231811815
342127	0.022450682	1.2	0.062437467	0.867975259
395905	0.022707779	1.20555454	0.062839843	0.547412242
arachidonic acid	0.000418523	1.205716838	0.001933508	1.40096939
myo-inositol	0.00312377	1.209040912	0.01141299	1.014131021
315573	0.028414666	1.215298824	0.075278664	0.952048879
41750	0.032049996	1.215697674	0.08256197	0.871355892
231706	0.024578307	1.219622642	0.06637495	0.81892076
237287	0.00374418	1.227877839	0.01333119	1.281155043
119167	0.024578917	1.2312566	0.06637495	0.728134485
342924	0.002216456	1.231595916	0.008725345	0.968802134
191801	0.012896351	1.238132807	0.038759541	0.771429152
385941	0.000647233	1.238402062	0.002917768	1.258628518
gluconic acid	0.001051006	1.249061327	0.004351943	0.932679418
8240	0.049308878	1.253333333	0.114862104	0.653500989
4550	0.010854045	1.257198967	0.033896153	0.916073925
uridine	0.012894049	1.259953162	0.038759541	0.866572126
33415	0.025422657	1.260923077	0.067672692	0.909256613
378765	0.024305331	1.261229164	0.066276488	0.543686041
353342	0.002789726	1.264649933	0.010259584	1.283840742
17267	0.005407252	1.270980789	0.018430815	1.094272782
arabitol	0.001224752	1.276918904	0.005034091	1.231398237
610256	0.03568983	1.28375286	0.089065247	0.788852817
32247	0.016209435	1.28553137	0.047440179	0.953813363
133417	9.23E-05	1.289965815	0.000548852	1.178232825
citric acid	0.000366869	1.290570303	0.001737965	1.505238018
390140	5.50E-07	1.30162413	6.54E-06	1.878229409
346561	0.005264583	1.305169132	0.018054614	1.290387059
379063	0.002488297	1.316022099	0.009528326	1.17757178
pelargonic acid	0.010070451	1.323929882	0.031985125	0.818575418
4-hydroxybutyric acid	0.000233214	1.326286765	0.001229872	1.359505742
367398	0.01387123	1.327142254	0.041465334	1.011556114
5276	0.003397805	1.331566549	0.012254018	0.566591245
170069	0.002349488	1.333305192	0.00918436	0.688008843
233118	0.012896735	1.340087146	0.038759541	0.961296629
2-aminobutyric acid	0.000723351	1.342535109	0.003183884	1.290765723
209671	6.88E-08	1.346579271	1.07E-06	1.696756855
glycine	1.51E-05	1.353161519	0.000119217	1.595292761
360235	0.000391879	1.354784789	0.001840845	0.700637161
adenosine-5-monophosphate	0.029045294	1.357873211	0.076234035	1.038409994
4986	0.000290506	1.364632238	0.001412111	0.550643069
46130	9.23E-05	1.372936293	0.000548852	1.485714888
benzoic acid	4.39E-07	1.38516215	5.45E-06	1.54793829
109386	0.005626892	1.388111888	0.019063227	1.122416338
378070	0.000146325	1.392186707	0.000817956	1.437706903
391889	0.000290437	1.392316647	0.001412111	1.208920937
329435	0.040105308	1.395007342	0.097898984	0.709641931
391856	7.53E-07	1.395022141	8.25E-06	1.834088271
phosphoethanolamine	0.0003667	1.395659432	0.001737965	1.351583846
87792	0.001605469	1.397825324	0.006456527	0.962457016
urea	6.79E-06	1.402178764	6.22E-05	1.74559646
1715	1.24E-05	1.402439024	0.00010683	1.745003967
219819	0.007610629	1.403204433	0.025173621	1.069115103
pseudo uridine	0.000118479	1.408772576	0.000689893	1.374437988
356364	6.58E-07	1.41037037	7.51E-06	1.794284382
2-hydroxybutanoic acid	0.020248974	1.424281505	0.057167558	0.944276927
6376	0.002711251	1.425735013	0.010037017	0.918237735
136	0.002634909	1.42780027	0.009819426	0.850257423
glucose-1-phosphate	3.74E-07	1.447954772	4.75E-06	1.661385224
109387	0.002154016	1.458087902	0.008539682	0.682685585
320305	5.81E-11	1.463579071	3.25E-09	2.556295283
palmitic acid	3.36E-06	1.472767218	3.18E-05	1.674293476
glutamine	5.67E-08	1.47388668	9.06E-07	2.164878537
356925	1.29E-05	1.479390175	0.000107821	1.346913947
367101	0.019331774	1.481236203	0.05599352	0.606949296
mannose	0.000122748	1.489266803	0.00070738	1.704157053
161381	3.74E-05	1.498039216	0.000264861	1.312110993
4927	0.000141296	1.498697656	0.000797876	1.536488727
386902	0.000141305	1.500385505	0.000797876	1.342455556
364409	1.89E-06	1.500491642	1.89E-05	1.806032735
stearic acid	1.64E-08	1.503004135	3.28E-07	2.125923615
cis-gondoic acid	6.07E-05	1.507020281	0.000394804	1.497469627
41682	0.000418428	1.507224335	0.001933508	1.402319343
16794	0.000900718	1.50811359	0.003814406	0.804246159
342230	0.014556768	1.511864407	0.043283156	0.96785638
210694	1.20E-09	1.519371079	3.96E-08	2.405969602
creatinine	0.011982952	1.534669416	0.036603661	0.886711573
230607	1.73E-06	1.537755102	1.76E-05	0.560286083
4723	5.50E-07	1.53920386	6.54E-06	1.651923961
171284	0.040956916	1.54176611	0.098261442	0.879011921
230854	2.82E-05	1.544757033	0.000207196	0.626036305
docosahexaenoic acid	1.43E-05	1.549081697	0.000115616	1.809504138
6646	1.75E-09	1.56097561	5.16E-08	2.191556294
heptadecanoic acid	0.000271618	1.570398738	0.001343666	1.163636619
110518	4.69E-05	1.571717172	0.000315805	1.429243289
390198	4.04E-05	1.581581722	0.000282118	1.523144511
210457	1.02E-09	1.594466403	3.57E-08	2.242029774
myristic acid	0.001341268	1.595564105	0.005433106	1.109060214
conduritol-beta-epoxide	0.00910416	1.607746189	0.029417489	0.203294125
4922	1.10E-10	1.612319929	5.11E-09	1.783117644
356932	2.71E-07	1.614537166	3.53E-06	1.73078871
390218	3.89E-09	1.618767396	1.02E-07	2.005782325
367665	6.90E-09	1.644688645	1.54E-07	2.261338674
126008	1.34E-07	1.659221442	1.97E-06	0.777224825
glucose	1.41E-09	1.665071017	4.39E-08	2.541932899
87713	0.000794987	1.67253886	0.003392349	1.075476761
4579	0.000354921	1.685971686	0.001710353	1.372372024
87710	0.010989447	1.686768677	0.033939783	0.76900831
serotonin	1.20E-06	1.706940874	1.26E-05	1.19722711
4721	5.05E-05	1.734061931	0.00033614	1.41122881
132978	0.020247377	1.75	0.057167558	0.938381659
46131	3.22E-05	1.754706218	0.000233701	0.517552122
18176	6.78E-05	1.765569758	0.000430797	1.534970017
pyrophosphate	6.44E-07	1.767171129	7.50E-06	1.470667632
324277	1.38E-07	1.767400881	1.97E-06	1.977858675
161843	6.73E-07	1.801351351	7.53E-06	1.718264135
5-hydroxynorvaline	2.19E-05	1.824682814	0.000170324	1.241425776
371546	7.26E-09	1.836386449	1.56E-07	1.86150469
3173	1.43E-05	1.849836779	0.000115616	1.654332744
210283	9.57E-05	1.855153203	0.000562922	0.991647408
377622	0.000206945	1.868084803	0.001101736	1.196513756
390122	4.10E-09	1.897079943	1.02E-07	2.356377966
132379	0.002488615	1.90518638	0.009528326	1.218371662
87822	2.28E-08	1.905921053	3.98E-07	2.196591432
112264	0.000253885	1.911564626	0.001302036	1.224711335
84187	7.76E-08	1.921517332	1.17E-06	1.750509533
361256	4.60E-05	1.927346115	0.000313801	1.671093166
4600	2.01E-06	1.930232558	1.98E-05	1.651851004
110635	4.43E-09	1.935238095	1.03E-07	2.371046928
aminomalonate	0.000958412	1.937383405	0.004028213	1.100387364
390546	9.97E-06	1.97421981	8.99E-05	1.585470649
shikimic acid	6.66E-05	1.976413458	0.000427917	0.997066845
73182	0.024304726	2.028624535	0.066276488	0.975502626
18403	0.000241279	2.036504854	0.001248844	1.380370248
taurine	0.000262619	2.068345324	0.00132256	1.342197585
94799	1.23E-10	2.101941748	5.28E-09	2.161077733
61	2.05E-07	2.184810127	2.73E-06	1.55225867
linoleic acid	2.87E-10	2.2191661	1.07E-08	2.44873105
12330	0.021202806	2.224380952	0.059559642	0.97177854
209167	1.48E-07	2.262385935	2.07E-06	1.964373282
pentadecanoic acid	0.000723351	2.267554545	0.003183884	1.192333161
citrulline	2.29E-09	2.268660375	6.40E-08	2.376019134
14698	1.82E-08	2.294056309	3.50E-07	0.788333625
377384	1.54E-11	2.65026362	1.23E-09	2.18641942
110657	5.53E-06	2.780358328	5.15E-05	1.666239696
344966	9.15E-09	2.808695652	1.89E-07	1.631660911
palmitoleic acid	2.24E-05	2.820864382	0.000171299	1.491664214
threonic acid	6.92E-11	2.844532466	3.51E-09	2.39039347
glycerol	2.01E-08	3.105077952	3.75E-07	1.903959796
124442	4.19E-09	3.24	1.02E-07	1.819492825
390131	0.002560752	3.793979304	0.009672028	0.96867435
3-hydroxybutyric acid	0.000156943	4.662368553	0.000868625	0.770545752
118961	1.88E-10	11.81333333	7.50E-09	1.965120199
oleic acid	0.000174188	29.73860182	0.000945348	1.46795975
41873	2.96E-11	109.1781818	1.84E-09	1.468457819
