# Supplementary material for: Identification of Metabolic Alterations in Breast Cancer Using Mass Spectrometry-Based Metabolomic Analysis
Source: Metabolites. 2020 Apr 24;10(4):170. doi: 10.3390/metabo10040170 (PMC7241246; doi:10.3390/metabo10040170)
Supplement: Supplementary file 1 [file metabolites-10-00170-s001.zip › Supplementary tables/metabolites-742045_S_table2-HILIC.csv]

label	p_values	fold changes - Cancer/Control	adjusted_p_values	PLS-DA vip
9.25_511.16	1.03E-05	0.038461538	0.000113458	0.785048659
Caffeine	5.42E-06	0.062193126	7.48E-05	2.222866944
Maltose	2.78E-06	0.2	4.92E-05	0.870767937
8.52_515.20	3.04E-05	0.277777778	0.000292104	1.051317441
glycochenodeoxycholic acid	0.014039887	0.353950777	0.044865412	0.662354571
Glycerophosphocholine	2.87E-05	0.360721443	0.000285758	1.725467922
Pipecolic acid	2.19E-06	0.414918415	4.03E-05	1.722102177
Metformin	0.045772135	0.418604651	0.116616804	0.747653047
Oleamide	0.001973734	0.497775226	0.008661126	0.660466193
4.18_496.34	1.62E-07	0.506660771	5.13E-06	2.54959648
3-Pyridinemthanol	0.024292619	0.579268293	0.070675584	0.590521007
4.27_496.34	6.26E-06	0.586685302	8.13E-05	2.21524166
4.35_496.34	4.50E-06	0.594583788	6.63E-05	2.213968058
Homoarginine	0.000525559	0.596341982	0.002798763	1.861957641
3.85_496.34	2.97E-07	0.60699222	7.30E-06	2.418259363
4.83_518.31	0.000476854	0.632386549	0.00257036	1.887611517
1.46_424.33	3.50E-06	0.633543068	5.45E-05	1.461132612
1.46_432.31	0.002282431	0.64288096	0.009517307	0.789946446
4.44_496.34	4.96E-05	0.655057436	0.000421478	2.020435094
7.63_162.05	0.00287003	0.662110658	0.011532304	1.642448977
4.73_496.34	0.000280938	0.686607313	0.001633878	1.859209084
Glutamic acid	5.75E-05	0.701990632	0.000479504	1.899517627
1.46_426.35	0.000379171	0.708796157	0.002094917	1.498506968
4.73_496.32	0.000280938	0.714863484	0.001633878	1.723200962
Tryptophan	0.000285685	0.724931595	0.001639903	1.736977004
4.86_496.32	0.000262619	0.729479484	0.00161219	1.88278487
DL-Indole-3-lactic acid	0.000180321	0.732504693	0.001245343	1.705466861
Hexamethylenetetramine	0.019046066	0.735294118	0.058057663	0.484537614
1.46_784.58	0.042702581	0.740929723	0.111026711	1.343628509
Threonine	1.43E-05	0.758741259	0.000150161	2.012428418
1.60_496.32	0.010455063	0.774984634	0.035822775	1.172487638
1.01_205.09	0.019332289	0.795243525	0.058526518	0.825586607
Alanine	0.000189844	0.795875501	0.001271377	1.819380647
Proline	0.00312377	0.810200364	0.012438797	1.5292774
Choline	0.012585136	0.828926687	0.041205901	0.544063417
Fluconazole	0.026354542	1.208333333	0.075640957	0.648337868
8.48_169.06	0.001019411	1.222633177	0.004951668	1.438321037
1.46_678.47	0.003493903	1.233586777	0.013788439	1.033527515
10.16_474.83	0.00115244	1.241553749	0.005536723	1.735685125
1.47_437.23	0.028720336	1.260683761	0.079859692	0.490174281
Avobenzone	0.017180491	1.264705882	0.053103334	0.528193854
8.87_203.15	0.002032079	1.265688795	0.008763597	1.179368745
SDMA	0.002062023	1.280421591	0.008763597	1.270752499
Glu-Gln	0.014208291	1.290456432	0.044865412	0.768529672
4.50_522.35	0.022708356	1.294479539	0.066913955	0.96648401
Glutamine	3.57E-06	1.29547817	5.45E-05	1.995724889
4.39_520.32	0.012585513	1.297952693	0.041205901	1.063149145
Ethyldiethanolamine	0.013870825	1.312	0.044751129	0.133800398
4.73_522.35	0.047343857	1.314567615	0.116904943	0.720324569
Urea	3.82E-05	1.32661855	0.000344275	1.754518078
8.50_130.05	3.08E-06	1.328167036	5.24E-05	2.005081752
4.66_520.32	0.005553806	1.329841143	0.019957579	1.222888516
8.50_84.04	3.50E-06	1.339570525	5.45E-05	1.980893224
Levocetirizine	0.003581788	1.346534653	0.013927589	0.556705376
1.43_162.13	6.52E-06	1.34703652	8.23E-05	1.853878836
4.88_69.05	0.000929174	1.347639485	0.004614549	1.371832876
Phenylacetylglutamine	0.045907973	1.370165746	0.116616804	0.251785081
1.11_321.23	6.66E-05	1.407558733	0.000535098	1.377351422
Ranitidine	0.001217099	1.411764706	0.00578449	0.983692035
Equol	0.004588669	1.413793103	0.017230953	0.04952032
7.68_146.12	0.000551569	1.414790997	0.002868161	0.977047598
Octanoylcarnitine	0.033466891	1.41656051	0.090197354	0.551508863
1.59_355.08	0.006917962	1.423076923	0.024267771	1.209043339
7.73_203.05	7.52E-06	1.445490249	8.98E-05	1.466121413
1.46_388.39	0.001511259	1.460606061	0.006892121	0.617902967
1.52_314.23	0.021203356	1.469216975	0.063323537	0.699885644
4.45_520.33	0.036077721	1.487247531	0.095487143	0.541024753
4.74_520.34	0.014911035	1.498564688	0.046742394	0.691485563
6.07_487.39	0.027444244	1.5	0.077379893	0.858166268
Urocanic acid	1.05E-06	1.513211066	2.32E-05	0.166269761
Benzyldimethyltetradecylammonium	0.010853708	1.516212936	0.036902608	0.583650426
3-Methylhistidine	0.033109042	1.516286227	0.090197354	0.941030569
Betaine	3.41E-05	1.527976337	0.000313805	2.003935166
7.13_58.06	4.78E-05	1.532108486	0.000414085	1.961294025
1.10_332.28	0.00982068	1.535677174	0.033912035	1.150720831
4-Imidazoleacrylic acid	9.23E-05	1.536511156	0.000679895	0.129865946
1.37_431.32	0.00058816	1.540753	0.003022868	1.366454765
5.80_529.40	0.044883356	1.542857143	0.115339788	0.905170446
8.86_124.09	0.005193673	1.5611132	0.019130027	1.210033822
Abscisic acid	0.000305431	1.571428571	0.001730778	1.398952705
1_D4-Cystine iSTD	4.28E-07	1.579399142	9.97E-06	2.12990098
N-Methylproline	0.00022929	1.581720681	0.001468788	1.426074432
Zolpidem phenyl-4-carboxylic acid	0.000178769	1.586206897	0.001245343	0.518900959
Citrulline	1.43E-06	1.594570459	3.00E-05	1.935209445
7.06_145.05	1.77E-05	1.604140527	0.000182084	1.938056262
1.16_151.10	0.000141315	1.608677159	0.001007437	1.529687447
0.99_250.09	0.005405082	1.618677043	0.019744185	0.383468807
Benzyldimethylstearylammonium	0.000237229	1.647187728	0.001497931	0.652195776
7.71_184.09	4.11E-05	1.649007283	0.000363727	1.731389334
7.73_225.03	1.93E-06	1.652613524	3.71E-05	1.444196798
1.10_191.18	0.004600119	1.659516066	0.017230953	1.274556386
4.70_520.34	0.004600119	1.68997321	0.017230953	0.987157707
4-Aminomethylcyclohexanecarboxylic acid	0.001019461	1.70338248	0.004951668	0.72599697
Cystine	2.92E-08	1.707850708	1.29E-06	2.231136458
Carnitine	7.99E-05	1.710318883	0.000608832	1.524233592
3-Hydroxybutyrylcarnitine	0.002418135	1.71968312	0.009896443	0.978717819
1.11_151.09	0.000310674	1.727362205	0.001738204	1.554337387
Ecgonine	0.000550998	1.72972973	0.002868161	0.360633906
Acetylcarnitine	6.79E-06	1.748357552	8.34E-05	2.00025223
1-Methyl-L-histidine	0.000657751	1.773537829	0.003341676	1.473368984
7.08_186.11	3.41E-05	1.794215059	0.000313805	1.41128927
1.59_520.34	0.014210764	1.804824561	0.044865412	0.55493228
8.74_159.08	2.36E-07	1.820410729	6.83E-06	2.181212016
1.11_297.24	9.39E-06	1.820836502	0.00010642	1.887361082
7.89_162.11	8.59E-05	1.83066271	0.000643338	1.42315178
Methacholine	7.43E-05	1.866262108	0.000576142	1.0852433
N-Methylisoleucine	6.53E-05	1.880597015	0.000534589	1.074822281
Nudifloramide	0.000206945	1.926961484	0.001350182	1.352564948
Ranitidine N-oxide	0.022613582	2	0.066913955	1.166676525
N8-Acetylspermidine	4.12E-08	2.090056285	1.66E-06	1.669361031
1,4-Cyclohexanedione	0.002418032	2.163793103	0.009896443	1.410940554
1.09_365.26	9.49E-11	2.168091168	8.39E-09	0.422785933
8.12_129.07	2.47E-07	2.192392329	6.83E-06	1.57688748
1.51_545.18	0.001979126	2.25	0.008661126	0.79598548
1.47_185.13	7.58E-08	2.293792256	2.79E-06	1.765330398
1.46_239.09	0.027485618	2.299851559	0.077379893	0.729713579
Arginine	2.99E-09	2.346865346	1.83E-07	2.510621749
Biliverdin	2.71E-07	2.354643024	7.05E-06	1.473911328
1.09_584.26	1.25E-07	2.392077009	4.26E-06	1.978875507
0.96_647.45	1.70E-06	2.423433125	3.41E-05	1.770408437
1.19_223.07	0.007415731	2.440409376	0.025809079	0.096309584
1.11_376.30	0.000249606	2.472445979	0.001553887	1.485969312
4.58_323.05	7.40E-05	2.5	0.000576142	1.396228882
1.45_223.09	0.006509495	2.693438914	0.023017575	0.860389862
1.09_585.27	9.02E-06	2.710457114	0.000104908	1.390081098
8.88_189.09	4.68E-13	2.748051948	1.03E-10	2.636536642
Quinolone	0.002061569	2.925373134	0.008763597	0.580667806
0.99_518.37	5.76E-06	2.939862543	7.72E-05	0.540599436
4.64_457.02	0.00020772	3	0.001350182	1.406287664
8.88_217.08	7.79E-13	3.036519224	1.15E-10	2.52521698
8.88_239.06	5.70E-12	4.306373463	6.30E-10	2.291076893
3-(1-Pyrazolyl)-alanine	0.000275371	5.018181818	0.001633878	0.73976834
1.47_585.27	3.32E-09	5.33200883	1.83E-07	1.720950158
Cefazolin	2.91E-05	5.6	0.000285758	1.411267781
4.58_457.02	0.000276957	16	0.001633878	1.406585375
4.67_477.02	0.000400258	16	0.002184126	1.474713825
1.48_235.18	2.14E-14	24.86144578	9.44E-12	1.562422187
1.46_372.20	1.15E-08	69.43589744	5.65E-07	1.771921823
6.47_132.10	2.76E-09	79.90804598	1.83E-07	1.776259036
